# Supplementary material for: Performance of Convolutional Neural Networks for Polyp Localization on Public Colonoscopy Image Datasets
Source: Diagnostics (Basel). 2022 Apr 4;12(4):898. doi: 10.3390/diagnostics12040898 (PMC9027927; doi:10.3390/diagnostics12040898)
Supplement: Supplementary file 1 [file diagnostics-12-00898-s001.zip]

Archive with 1 entries (1 files):
- diagnostics-1630815-SM.pdf
